# Supplementary material for: Prophylactic Pulmonary Artery Banding in Pediatric Dilated Cardiomyopathy: An Additional Therapeutic Option
Source: J Cardiovasc Dev Dis. 2024 Feb 27;11(3):79. doi: 10.3390/jcdd11030079 (PMC10970918; doi:10.3390/jcdd11030079)
Supplement: Supplementary file 1 [file jcdd-11-00079-s001.zip]

Archive with 2 entries (2 files):
- CLVA PAB Video 2.mp4
- DCM PAB Video 1.mp4
